# Supplementary material for: Candidate microRNA Biomarkers in Human Gastric Cancer: A Systematic Review and Validation Study
Source: PLoS One. 2013 Sep 9;8(9):e73683. doi: 10.1371/journal.pone.0073683 (PMC3767766; doi:10.1371/journal.pone.0073683)
Supplement: Table S1 — Differentially expressed miRNAs identified in each included study. (XLS) [file pone.0073683.s001.xls]

## Sheet: Sheet1
Santo 2012[7],Sample:20				Wang 2012[8], sample:6				Oh 2011[9],sample:80					Ding2010【10】，sample:12
Up	Down			up	down			Up		Down			Up		Down
	193b				498	141		21	let-7	623	134		194		141
	768-3p				371-5p	610		16	20a	181c	93b		335		30d
	140-3p				638	200c		7f	199b-3p	654-5p	939		20b		30c
	923				637	27a		214	15a	638	550		106b		638
	939				200a	107		17	142-3p	139-3p	575		106a		663
	487b				31	200b		let-7a	let7d	378	202		21		923
	378				663	378		18a	27a	596	188-5p		20a		375
	29c				494	24		1466-5p	192	28-3p	30d		25
	133b				210	623		23a	let-7e	72	1225-5p
	768-5p							107	103	345	30a
								19a	199b-5p	671-5p	222
								451	200a	148a	564
								27b	223	106	370
								18b	29b	193b	375
								224	let-7g	125a	513c
								135b	200b	923	513b
								34a	199a-5p	513a
								125b	215	494
								885-5p	331-3p
								28-5p	301a
Tchernitsa2012[11],sample:12				Ueda2010[12],sample:320				Yao2009[13],sample"6					Guo2008[14],sample:6
Up		Down		Up		Down		Up		Down			Up		Down
222	25	146a		181d	181a-1	148a		106a	106b	378			17		31
106b	21	148a		181a-2	181c	375		1259	130b	638			18a		133b
107	103			181b-1	21	29c		138	147				18b		139-5p
145	7			25	92	218-2		17	185				19a		195
214	30b			17-5p	106a	30d		18a	196a				20a		378
93	24			20b	135a	30b		221	223				20b		497
143	320			425-5p	106b	422b		340	34a				21		768-3p
92	125b			20a	19b	148b		601	616				106a
27a	23b			224	18a	29b		98	575				106b
7a	7b			135b	19a	152		520c-3p	302f				340
				345	191	451		337-3p	181a-2				421
						30a							658
						30c

## Sheet: Sheet2
Table S1. Differentially expressed miRNAs identified in each included study
Study [Reference]	Up-regulated miRNAs in gastric cancer	Down-regulated miRNAs in gastric cancer
Santo 2012 [7]	N/A	miR-193b, miR-768-3p, miR-923, miR-939, miR-487b
		miR-378, miR-29c, miR-133b,miR-768-5p, miR-140
Wang 2012[8]	N/A	miR-498, miR-371-5p, miR-638, miR-200a, miR-31, miR-663
		miR-494, miR-210, miR-141, miR-610, miR-200c, miR-27a
		miR-107, miR-200b, miR-378, miR-24, miR-623, miR-637
Oh 2011[9]	miR-21, miR-16, miR-7f, miR-214, miR-17, Let7a	miR-623, miR-181c, miR-654, miR-638, miR-139-3p,miR-378
	miR-18a, miR-1466-5p, miR-23a,miR-107,miR-19a, miR-451	miR-596, miR-28-3p,miR-72, miR-345, miR-671-5p, miR-148a
	27b, miR-18b, miR-224, miR-135b, miR-34a, miR-125b	miR-106, miR-193b, miR-125a, miR-923, miR-513a, miR-494
	885-5p, miR-28-5p, Let-7, miR-20a, 199b-3p, miR-15a	miR-134, miR-93b, miR-939, miR-550, miR-202, miR-575
	142-3p, miR-27a, Let-7d, miR-192, Let-7e, miR-103	miR-188-5p, miR-30d, miR-1225, miR-30a, miR-222, miR-564
	199b-5p, miR-200a, miR-223, miR-29b, Let-7g, miR-200a	miR-370, miR-375, miR-513c, miR-513b, miR-K12-3,miR-H1
	miR-199-5p, miR-215, miR-331-3p, miR-301a	miR-UL70, miR-LAT, hiv1-miR-H1, miR-936
Ding2010 [10]	miR-194, miR-335, miR-20b, miR-106b, miR-106a, miR-21	miR-141, miR-30d, miR-30c, miR-638, miR-663, miR-923
	miR-20a, miR-25	miR-375
Tchernitsa2010[11]	miR-222, miR-106b, miR-107, miR-145, miR-214, miR-93	miR-146a, miR-148a
	miR-143, miR-92, miR-27a, miR-7a, miR-25, miR-21
	miR-103, miR-7, miR-20b, miR-24, miR-320, miR-125b
	miR-23b, miR-7b
Ueda2010 [12]	miR-181d, miR-181b-1, miR-25, miR-20a, miR-19b, miR-18a	miR-148a, miR-375, miR-29c, miR-218-2, miR-30d, miR-30b
	miR-181a-2, miR-17-5p, miR-425, miR-224, miR-135b, miR-345	miR-422b, miR-148b, miR-29b, miR-152, miR-451, miR-30a
	miR-181a-1, miR-181c, miR-21, miR-92, miR-106a, miR-135a	miR-30c
	miR-106b, miR-19a, miR-191, miR-20b
Yao2009 [13]	miR-106a, miR-1259, miR-138, miR-17, miR-18a, miR-221	miR-378, miR-638
	miR-340, miR-601, miR-98, miR-520c, miR-337, miR-106b
	miR-130b, miR-147, miR-185, miR-196a, miR-223, miR-334a
	miR-616, miR-575, miR-392f, miR-181a-2
Guo2008 [14]	miR-17, miR-18a, miR-18b, miR-19a, miR-20a, miR-20b	miR-31, miR-133b, miR-139, miR-195, miR-378, miR-497
	miR-21, miR-106a, miR-106b, miR-340, miR-421, miR-658	miR-768-3p
