# Supplementary material for: Candidate microRNA Biomarkers in Human Gastric Cancer: A Systematic Review and Validation Study
Source: PLoS One. 2013 Sep 9;8(9):e73683. doi: 10.1371/journal.pone.0073683 (PMC3767766; doi:10.1371/journal.pone.0073683)
Supplement: Table S2 — Raw Ct value of the selected miRNAs. (XLS) [file pone.0073683.s002.xls]

## Sheet: Sheet1
Table S2. Raw Ct value of the selected miRNAs
	Raw Ct values
	Pericarcinous tissue	Gastric cancer
	(mean±SD)	(mean±SD)
miR-21	17.82±0.57	15.84±0.49
miR-106b	28.03±0.51	26.32±0.52
miR-17	26.23±0.48	24.32±0.67
miR-18a	30.23±0.47	28.45±0.69
miR-20a	25.25±0.55	23.43±0.69
miR-378	30.97±0.37	32.47±0.49
U6	28.39±0.65	28.31±0.65
